# Supplementary material for: Anaerobutyricum—An Emerging Butyrate-Producing Genus with Potential Relevance to Host Health
Source: Microorganisms. 2026 Jun 10;14(6):1304. doi: 10.3390/microorganisms14061304 (PMC13303155; doi:10.3390/microorganisms14061304)
Supplement: Supplementary file 1 [file microorganisms-14-01304-s001.zip › Table S1.csv]

Assembly Accession	type	strain	geographic location	host	source	Organism Name	Assembly Stats Total Sequence Length	Assembly Stats Contig N50	Assembly Stats Scaffold N50	Assembly Stats Number of Scaffolds	Assembly Stats GC Percent	Annotation Count Gene Total	Annotation Count Gene Protein-coding	CheckM completeness	CheckM contamination
GCF_001405175.1	isolate	2789STDY5834835	United Kingdom	Homo sapiens	feces	Anaerobutyricum hallii	3705163	84894	92478	72	38	3437	3222	97.5	0.93
GCF_001406155.1	isolate	2789STDY5834966	United Kingdom	Homo sapiens	feces	Anaerobutyricum hallii	3336197	60741	80272	90	38.5	3150	2957	98.12	0.78
GCF_003475545.1	isolate	AF31-17AC	China: Shenzhen	human	feces	Anaerobutyricum hallii	3800170	40679	60979	133	38	3602	3409	98.12	1.86
GCF_003473385.1	isolate	AF45-14BH	China: Shenzhen	human	feces	Anaerobutyricum hallii	3779521	43116	43116	200	38	3715	3427	92.83	1.55
GCF_003468475.1	isolate	AM34-3LB	China: Shenzhen	human	feces	Anaerobutyricum hallii	3404640	169124	169124	34	38.5	3176	3006	98.75	0.78
GCF_003466615.1	isolate	AM48-23BH	China: Shenzhen	human	feces	Anaerobutyricum hallii	3420935	22527	22527	288	38.5	3296	2954	89.94	1.41
GCF_027668695.1	isolate	AM59-17XD-r	China: Shenzhen	human	feces	Anaerobutyricum hallii	3401929	70946	73905	90	38.5	3129	2968	98.75	0.78
GCF_009697165.1	isolate	BSM-383-APC-4H	Germany: Freising	pig	feces	Anaerobutyricum soehngenii	3194235	87604	87604	69	38	2899	2758	98.75	1.67
GCF_964283565.1	isolate	CC00583	Australia	human	gut	Anaerobutyricum soehngenii	3222048	125263	125263	50	38	2922	2806	98.75	1.04
GCF_964286605.1	isolate	CC00585	Australia	human	gut	Anaerobutyricum soehngenii	3216112	143708	143708	45	38	2899	2782	98.75	1.04
GCF_040095155.1	isolate	CLA-AA-H179	Germany:Aachen	human	feces	Anaerobutyricum soehngenii	3727438	76126	76126	110	38	3544	3384	98.12	2.6
GCF_040094855.1	isolate	CLA-AA-H202	Germany:Aachen	human	feces	Anaerobutyricum hallii	3301602	53961	53961	130	38.5	3113	2947	97.5	0.78
GCF_022135535.1	isolate	DFI.6.78	USA:Chicago	human	feces	Anaerobutyricum soehngenii	3429230	65995	65995	209	38	3212	3043	98.75	1.67
GCF_036419155.1	isolate	DFI.9.38	USA:Chicago	human	feces	Anaerobutyricum hallii	3664709	3664709	3664709	1	38	3363	3173	98.75	1.69
GCF_000173975.1	isolate	DSM 3353	NA	Homo sapiens	gut	Anaerobutyricum hallii DSM 3353	3290996	33110	33110	175	38	3055	2878	97.5	1.41
GCF_018140635.1	isolate	EHAL	USA	human	NA	Anaerobutyricum hallii	3455681	3434848	3434948	3	38.5	3180	2970	97.5	1.41
GCF_017776275.1	isolate	HTF-385	Netherlands	human	feces	Anaerobutyricum hallii	3863813	30302	30302	438	38.5	3868	3608	97.5	0.78
GCF_017776345.1	isolate	HTF-83D	Netherlands	human	feces	Anaerobutyricum soehngenii	3287131	46006	46006	262	38	3054	2857	98.75	1.04
GCF_016586395.1	isolate	JCM 31263	NA	human	feces	Anaerobutyricum hallii	3739349	37551	37551	258	38	3547	3292	97.5	1.55
GCF_900209925.1	isolate	L2-7	NA	human	feces	Anaerobutyricum hallii	3515670	3515670	3515670	1	38.5	3221	3018	98.75	1.67
GCF_018784745.1	isolate	MCC544	Ireland	human	feces	Anaerobutyricum hallii	3286610	42953	62756	202	38.5	3133	2917	96.88	0.78
GCF_018917895.1	isolate	MSJ-10	China: Suzhou	Macaca fascicularis?	feces	Anaerobutyricum soehngenii	3493549	129252	129252	78	38	3237	3062	98.75	1.04
GCA_024125325.1	isolate	NB2B-13-BHI	NA	human	feces	Anaerobutyricum hallii	3894576	2382016	2382016	8	38.5	4154	3522	70.41	0.75
GCF_017776335.1	isolate	SL6/1/1	United Kingdom	human	feces	Anaerobutyricum soehngenii	3410644	42535	42535	485	38	3338	3067	98.75	2.33
GCF_017776255.1	isolate	SM6/1	United Kingdom	human	feces	Anaerobutyricum hallii	3716765	38025	38025	336	38.5	3564	3327	97.5	1.13
GCF_003466185.1	isolate	TM10-1AC	China: Shenzhen	human	feces	Anaerobutyricum hallii	3602314	21570	21570	375	38.5	3582	3287	92.32	2.49
